# Supplementary material for: Molecular Characterization and Phylogenetic Analysis of Honeybee (Apis mellifera) Mite-Borne Pathogen DWV-A and DWV-B Isolated from Lithuania
Source: Microorganisms. 2024 Sep 13;12(9):1884. doi: 10.3390/microorganisms12091884 (PMC11434569; doi:10.3390/microorganisms12091884)
Supplement: Supplementary file 1 [file microorganisms-12-01884-s001.zip]

Archive with 1 entries (1 files):
- microorganisms-3108583-supplementary.pdf
